# Supplementary material for: Machine learning-based CT texture analysis in the differentiation of testicular masses
Source: Front Oncol. 2024 Jan 16;13:1284040. doi: 10.3389/fonc.2023.1284040 (PMC10826395; doi:10.3389/fonc.2023.1284040)
Supplement: Supplementary file 1 [file DataSheet_1.xlsx]

## Sheet: Sheet1
Group 1-Z-SCORE
Supplementary 1a: Selected feature subsets for the five models in group 1.
AE		SVM		LDA		LR		LR-LASSO
14	Coef	9	Coef	11	Coef	15	Coef	13	Coef
A_log.sigma.6.0.mm.3D_glrlm_LongRunLowGrayLevelEmphasis	/	P_log.sigma.5.0.mm.3D_glszm_HighGrayLevelZoneEmphasis	0.893611	P_log.sigma.5.0.mm.3D_glszm_HighGrayLevelZoneEmphasis	0.779073	A_log.sigma.6.0.mm.3D_glrlm_LongRunLowGrayLevelEmphasis	-0.166994	A_log.sigma.6.0.mm.3D_glrlm_LongRunLowGrayLevelEmphasis	-0.0488121
P_log.sigma.5.0.mm.3D_glszm_HighGrayLevelZoneEmphasis	/	V_original_glszm_LowGrayLevelZoneEmphasis	-0.312316	P_log.sigma.2.0.mm.3D_glrlm_RunVariance	0.246818	P_log.sigma.5.0.mm.3D_glszm_HighGrayLevelZoneEmphasis	1.35925	P_log.sigma.5.0.mm.3D_glszm_HighGrayLevelZoneEmphasis	0.847566
A_original_glcm_MaximumProbability	/	V_original_shape_Flatness	0.22912	V_original_glszm_LowGrayLevelZoneEmphasis	-0.15484	A_original_glcm_MaximumProbability	-0.79431	A_original_glcm_MaximumProbability	-0.562409
P_log.sigma.2.0.mm.3D_glrlm_RunVariance	/	V_original_glcm_MaximumProbability	-0.317336	V_original_shape_Flatness	0.224554	P_log.sigma.2.0.mm.3D_glrlm_RunVariance	0.408025	P_log.sigma.2.0.mm.3D_glrlm_RunVariance	0.27659
V_original_glszm_LowGrayLevelZoneEmphasis	/	A_original_firstorder_90Percentile	0.275524	V_original_glcm_MaximumProbability	-0.641616	A_log.sigma.5.0.mm.3D_ngtdm_Busyness	-0.547975	A_log.sigma.5.0.mm.3D_ngtdm_Busyness	-0.344341
V_original_shape_Flatness	/	P_log.sigma.3.0.mm.3D_gldm_LargeDependenceLowGrayLevelEmphasis	0.902696	A_original_firstorder_90Percentile	0.652621	V_original_glszm_LowGrayLevelZoneEmphasis	0.109702	V_original_glszm_LowGrayLevelZoneEmphasis	0
P_log.sigma.2.0.mm.3D_gldm_DependenceVariance	/	P_original_shape_Elongation	0.587311	P_log.sigma.3.0.mm.3D_gldm_LargeDependenceLowGrayLevelEmphasis	0.926845	V_original_shape_Flatness	1.35894	V_original_shape_Flatness	0.916209
V_original_glcm_MaximumProbability	/	V_log.sigma.5.0.mm.3D_gldm_DependenceVariance	0.594736	A_log.sigma.6.0.mm.3D_glcm_DifferenceEntropy	0.913495	P_log.sigma.2.0.mm.3D_gldm_DependenceVariance	-0.255106	P_log.sigma.2.0.mm.3D_gldm_DependenceVariance	0
A_original_firstorder_90Percentile	/	P_original_firstorder_90Percentile	0.413233	P_original_shape_Elongation	1.29539	V_original_glcm_MaximumProbability	-0.901425	V_original_glcm_MaximumProbability	-0.583244
P_log.sigma.3.0.mm.3D_gldm_LargeDependenceLowGrayLevelEmphasis	/			V_log.sigma.5.0.mm.3D_gldm_DependenceVariance	0.893965	A_original_firstorder_90Percentile	0.708384	A_original_firstorder_90Percentile	0.5114
A_log.sigma.6.0.mm.3D_glcm_DifferenceEntropy	/			P_original_firstorder_90Percentile	0.515647	P_log.sigma.3.0.mm.3D_gldm_LargeDependenceLowGrayLevelEmphasis	0.940769	P_log.sigma.3.0.mm.3D_gldm_LargeDependenceLowGrayLevelEmphasis	0.769746
P_original_shape_Elongation	/					A_log.sigma.6.0.mm.3D_glcm_DifferenceEntropy	1.53605	A_log.sigma.6.0.mm.3D_glcm_DifferenceEntropy	1.05791
V_log.sigma.5.0.mm.3D_gldm_DependenceVariance	/					P_original_shape_Elongation	0.579253	P_original_shape_Elongation	0.477379
P_original_firstorder_90Percentile	/					V_log.sigma.5.0.mm.3D_gldm_DependenceVariance	0.956934	V_log.sigma.5.0.mm.3D_gldm_DependenceVariance	0.667315
						P_original_firstorder_90Percentile	0.510386	P_original_firstorder_90Percentile	0.477825
Group 2-z-score
Supplementary 1b: Selected feature subsets for the five models in group 2.
AE		SVM		LDA		LR		LR-LASSO
14	Coef	15	Coef	14	Coef	15	Coef	11	Coef
V_log.sigma.2.0.mm.3D_firstorder_Energy	/	V_log.sigma.2.0.mm.3D_firstorder_Energy	-1.35771	V_log.sigma.2.0.mm.3D_firstorder_Energy	-1.88611	V_log.sigma.2.0.mm.3D_firstorder_Energy	-2.42675	V_log.sigma.2.0.mm.3D_firstorder_Energy	-1.9973
V_original_firstorder_Median	/	V_original_firstorder_Median	0.0231209	V_original_firstorder_Median	-0.460623	V_original_firstorder_Median	0.26894	V_original_firstorder_Median	0
P_log.sigma.5.0.mm.3D_gldm_LargeDependenceLowGrayLevelEmphasis	/	P_log.sigma.5.0.mm.3D_gldm_LargeDependenceLowGrayLevelEmphasis	-0.523563	P_log.sigma.5.0.mm.3D_gldm_LargeDependenceLowGrayLevelEmphasis	-0.483956	P_log.sigma.5.0.mm.3D_gldm_LargeDependenceLowGrayLevelEmphasis	-1.02086	P_log.sigma.5.0.mm.3D_gldm_LargeDependenceLowGrayLevelEmphasis	-0.738099
V_log.sigma.4.0.mm.3D_glrlm_ShortRunLowGrayLevelEmphasis	/	V_log.sigma.4.0.mm.3D_glrlm_ShortRunLowGrayLevelEmphasis	-0.0229094	V_log.sigma.4.0.mm.3D_glrlm_ShortRunLowGrayLevelEmphasis	-0.533778	V_log.sigma.4.0.mm.3D_glrlm_ShortRunLowGrayLevelEmphasis	0.0211734	V_log.sigma.4.0.mm.3D_glrlm_ShortRunLowGrayLevelEmphasis	0
V_log.sigma.2.0.mm.3D_glszm_LargeAreaLowGrayLevelEmphasis	/	V_log.sigma.2.0.mm.3D_glszm_LargeAreaLowGrayLevelEmphasis	0.129594	V_log.sigma.2.0.mm.3D_glszm_LargeAreaLowGrayLevelEmphasis	0.869224	V_log.sigma.2.0.mm.3D_glszm_LargeAreaLowGrayLevelEmphasis	0.644913	V_log.sigma.2.0.mm.3D_glszm_LargeAreaLowGrayLevelEmphasis	0.262865
P_original_glcm_JointEnergy	/	P_original_glcm_JointEnergy	0.235663	P_original_glcm_JointEnergy	0.885028	P_original_glcm_JointEnergy	0.478501	P_original_glcm_JointEnergy	0.378588
A_log.sigma.2.0.mm.3D_gldm_DependenceVariance	/	P_log.sigma.3.0.mm.3D_glrlm_LongRunHighGrayLevelEmphasis	0.326481	A_log.sigma.2.0.mm.3D_gldm_DependenceVariance	-0.208602	P_log.sigma.3.0.mm.3D_glrlm_LongRunHighGrayLevelEmphasis	1.04845	P_log.sigma.3.0.mm.3D_glrlm_LongRunHighGrayLevelEmphasis	0.525955
A_log.sigma.4.0.mm.3D_glrlm_LowGrayLevelRunEmphasis	/	A_log.sigma.2.0.mm.3D_gldm_DependenceVariance	0.253703	A_log.sigma.4.0.mm.3D_glrlm_LowGrayLevelRunEmphasis	-0.0931855	A_log.sigma.2.0.mm.3D_gldm_DependenceVariance	0.130108	A_log.sigma.2.0.mm.3D_gldm_DependenceVariance	0
A_original_firstorder_Maximum	/	A_log.sigma.4.0.mm.3D_glrlm_LowGrayLevelRunEmphasis	-0.107421	A_original_firstorder_Maximum	2.48095	A_log.sigma.4.0.mm.3D_glrlm_LowGrayLevelRunEmphasis	0.286307	A_log.sigma.4.0.mm.3D_glrlm_LowGrayLevelRunEmphasis	0
A_log.sigma.6.0.mm.3D_glcm_Imc2	/	A_original_firstorder_Maximum	1.14007	A_log.sigma.6.0.mm.3D_glcm_Imc2	-0.703643	A_original_firstorder_Maximum	2.05866	A_original_firstorder_Maximum	1.82507
A_original_glszm_SizeZoneNonUniformityNormalized	/	A_log.sigma.6.0.mm.3D_glcm_Imc2	-0.238203	A_original_glszm_SizeZoneNonUniformityNormalized	-0.957355	A_log.sigma.6.0.mm.3D_glcm_Imc2	-0.400522	A_log.sigma.6.0.mm.3D_glcm_Imc2	-0.287001
A_original_firstorder_RootMeanSquared	/	A_original_glszm_SizeZoneNonUniformityNormalized	-0.57037	A_original_firstorder_RootMeanSquared	1.40301	A_original_glszm_SizeZoneNonUniformityNormalized	-0.601831	A_original_glszm_SizeZoneNonUniformityNormalized	-0.462436
P_original_glrlm_LowGrayLevelRunEmphasis	/	A_original_firstorder_RootMeanSquared	0.269078	P_original_glrlm_LowGrayLevelRunEmphasis	1.59229	A_original_firstorder_RootMeanSquared	0.557591	A_original_firstorder_RootMeanSquared	0.42969
P_log.sigma.6.0.mm.3D_glcm_InverseVariance	/	P_original_glrlm_LowGrayLevelRunEmphasis	0.751437	P_log.sigma.6.0.mm.3D_glcm_InverseVariance	-1.06882	P_original_glrlm_LowGrayLevelRunEmphasis	1.27726	P_original_glrlm_LowGrayLevelRunEmphasis	1.0525
		P_log.sigma.6.0.mm.3D_glcm_InverseVariance	-1.19292			P_log.sigma.6.0.mm.3D_glcm_InverseVariance	-1.97008	P_log.sigma.6.0.mm.3D_glcm_InverseVariance	-1.72639
Group 3-z-score
Supplementary 1c: Selected feature subsets for the five models in group 3.
AE		SVM		LDA		LR		LR-LASSO
15	Coef	13	Coef	11	Coef	14	Coef	11	Coef
A_log.sigma.2.0.mm.3D_glrlm_LongRunHighGrayLevelEmphasis	/	A_log.sigma.2.0.mm.3D_glrlm_LongRunHighGrayLevelEmphasis	-0.939952	A_log.sigma.2.0.mm.3D_glrlm_LongRunHighGrayLevelEmphasis	-1.27775	A_log.sigma.2.0.mm.3D_glrlm_LongRunHighGrayLevelEmphasis	-1.2325	A_log.sigma.2.0.mm.3D_glrlm_LongRunHighGrayLevelEmphasis	-0.965662
V_log.sigma.4.0.mm.3D_firstorder_Maximum	/	V_log.sigma.4.0.mm.3D_firstorder_Maximum	0.614587	V_log.sigma.4.0.mm.3D_firstorder_Maximum	0.670833	V_log.sigma.4.0.mm.3D_firstorder_Maximum	0.676924	V_log.sigma.4.0.mm.3D_firstorder_Maximum	0.460785
P_log.sigma.5.0.mm.3D_ngtdm_Strength	/	P_log.sigma.5.0.mm.3D_ngtdm_Strength	0.574889	P_log.sigma.5.0.mm.3D_ngtdm_Strength	0.547914	P_log.sigma.5.0.mm.3D_ngtdm_Strength	0.569076	P_log.sigma.5.0.mm.3D_ngtdm_Strength	0.417743
A_original_firstorder_Median	/	A_original_firstorder_Median	-0.349846	A_original_firstorder_Median	-0.276643	A_original_firstorder_Median	-0.454674	A_original_firstorder_Median	0
P_log.sigma.4.0.mm.3D_glszm_SmallAreaEmphasis	/	P_log.sigma.4.0.mm.3D_glszm_SmallAreaEmphasis	-0.751906	P_log.sigma.4.0.mm.3D_glszm_SmallAreaEmphasis	-1.18718	P_log.sigma.4.0.mm.3D_glszm_SmallAreaEmphasis	-1.08027	P_log.sigma.4.0.mm.3D_glszm_SmallAreaEmphasis	-0.802603
P_log.sigma.6.0.mm.3D_glrlm_LongRunLowGrayLevelEmphasis	/	P_log.sigma.6.0.mm.3D_glrlm_LongRunLowGrayLevelEmphasis	0.21775	P_log.sigma.6.0.mm.3D_glrlm_LongRunLowGrayLevelEmphasis	-0.142884	P_log.sigma.6.0.mm.3D_glrlm_LongRunLowGrayLevelEmphasis	0.315009	P_log.sigma.6.0.mm.3D_glrlm_LongRunLowGrayLevelEmphasis	0
A_log.sigma.6.0.mm.3D_glrlm_ShortRunHighGrayLevelEmphasis	/	A_log.sigma.6.0.mm.3D_glrlm_ShortRunHighGrayLevelEmphasis	0.498568	V_log.sigma.2.0.mm.3D_firstorder_90Percentile	0.000165697	A_log.sigma.6.0.mm.3D_glrlm_ShortRunHighGrayLevelEmphasis	0.600773	A_log.sigma.6.0.mm.3D_glrlm_ShortRunHighGrayLevelEmphasis	0.412951
A_log.sigma.2.0.mm.3D_firstorder_TotalEnergy	/	V_log.sigma.2.0.mm.3D_firstorder_90Percentile	-0.0911832	P_log.sigma.4.0.mm.3D_glcm_ClusterShade	-1.13432	A_log.sigma.2.0.mm.3D_firstorder_TotalEnergy	-0.227288	A_log.sigma.2.0.mm.3D_firstorder_TotalEnergy	-0.151105
V_log.sigma.2.0.mm.3D_firstorder_90Percentile	/	P_log.sigma.4.0.mm.3D_glcm_ClusterShade	-0.680048	V_log.sigma.2.0.mm.3D_glcm_MaximumProbability	1.41508	V_log.sigma.2.0.mm.3D_firstorder_90Percentile	-0.0231801	V_log.sigma.2.0.mm.3D_firstorder_90Percentile	0
P_original_ngtdm_Strength	/	V_log.sigma.2.0.mm.3D_glcm_MaximumProbability	0.811657	P_original_firstorder_90Percentile	1.62347	P_log.sigma.4.0.mm.3D_glcm_ClusterShade	-1.05329	P_original_ngtdm_Strength	-0.134944
P_log.sigma.4.0.mm.3D_glcm_ClusterShade	/	P_original_firstorder_90Percentile	1.23594	A_original_glszm_ZonePercentage	-1.08949	V_log.sigma.2.0.mm.3D_glcm_MaximumProbability	1.24018	P_log.sigma.4.0.mm.3D_glcm_ClusterShade	-0.807864
V_log.sigma.2.0.mm.3D_glcm_MaximumProbability	/	A_original_glszm_ZonePercentage	-0.653533			P_original_firstorder_90Percentile	1.56759	V_log.sigma.2.0.mm.3D_glcm_MaximumProbability	1.03006
P_original_firstorder_90Percentile	/	P_log.sigma.5.0.mm.3D_ngtdm_Busyness	0.0462389			A_original_glszm_ZonePercentage	-1.04133	P_original_firstorder_90Percentile	1.05512
A_original_glszm_ZonePercentage	/					P_log.sigma.5.0.mm.3D_ngtdm_Busyness	-0.164113	A_original_glszm_ZonePercentage	-0.722003
P_log.sigma.5.0.mm.3D_ngtdm_Busyness	/							P_log.sigma.5.0.mm.3D_ngtdm_Busyness	0
